# Supplementary material for: Association between arterial health and cognition in adolescents: The PANIC study
Source: Physiol Rep. 2024 May 2;12(9):e16024. doi: 10.14814/phy2.16024 (PMC11065692; doi:10.14814/phy2.16024)
Supplement: Supplementary file 1 — Data S1: [file PHY2-12-e16024-s001.zip]

Archive with 3 entries (3 files):
- PHYSREP-2023-11-493-file002.doc
- PHYSREP-2023-11-493-file003.doc
- PHYSREP-2023-11-493-file004.doc
